# Supplementary material for: Healthy and Chronic Kidney Disease (CKD) Dogs Have Differences in Serum Metabolomics and Renal Diet May Have Slowed Disease Progression
Source: Metabolites. 2021 Nov 16;11(11):782. doi: 10.3390/metabo11110782 (PMC8623449; doi:10.3390/metabo11110782)
Supplement: Supplementary file 1 [file metabolites-11-00782-s001.zip]

Archive with 1 entries (1 files):
- metabolites-1434516-supplementary.pdf
